# Supplementary material for: Predicting ICU Delirium in Critically Ill COVID-19 Patients Using Demographic, Clinical, and Laboratory Admission Data: A Machine Learning Approach
Source: Life (Basel). 2025 Jun 30;15(7):1045. doi: 10.3390/life15071045 (PMC12299776; doi:10.3390/life15071045)
Supplement: Supplementary file 1 [file life-15-01045-s001.zip]

Archive with 1 entries (1 files):
- life-3704550-supplementary.pdf
